# Supplementary material for: Modified full-face snorkel mask as COVID-19 personal protective equipment: Quantitative results
Source: HardwareX. 2021 Feb 25;9:e00185. doi: 10.1016/j.ohx.2021.e00185 (PMC7906526; doi:10.1016/j.ohx.2021.e00185)
Supplement: Supplementary, OceanReef filter adapter - 3M [file mmc1.zip]

Archive with 1 entries (1 files):
- OceanReef Filter/OceanReef filter adapter - 3M.stl
